# Supplementary material for: Construction of Spleen-Accumulated Polysorbate 20-Containing Ionizable Lipid Nanoparticles for mRNA Delivery
Source: Nanomaterials (Basel). 2025 Dec 8;15(24):1844. doi: 10.3390/nano15241844 (PMC12735810; doi:10.3390/nano15241844)
Supplement: Supplementary file 1 [file nanomaterials-15-01844-s001.zip]

Archive with 1 entries (1 files):
- nanomaterials-4012889-supplementary.pdf
